# Supplementary material for: MIASurviveMTP: Machine learning for immediate assessment and survival prediction after massive transfusion protocol
Source: PLoS One. 2025 Oct 24;20(10):e0335151. doi: 10.1371/journal.pone.0335151 (PMC12551842; doi:10.1371/journal.pone.0335151)
Supplement: S3 Appendix — (XLSX) [file pone.0335151.s003.xlsx]

## Sheet: READ_ME
Each of the 32 tabs in this document correspond to injuries to a specific body region/organ
Each body region/organ tab contains a comphrensive list of all AIS codes that would indicate an injury to that body region/organ
Column A contains the actual AIS Predot Code
Column B contains the AIS severity
Column C contains the AIS text for that AIS Predot Code

## Sheet: IntraCranialVascular
120099	9	Intracranial vascular injury
120199	3	Head - Artery - Artery NFS
120202	5	Anterior Cerebral Artery, Laceration
120204	3	Anterior Cerebral Artery, Thrombosis, Intimal Tear, Dissection
120205	4	Artery - Anterior cerebral artery - thrombosis; occlusion - bilateral
120206	3	Anterior Cerebral Artery, Traumatic Aneursym
120299	3	Anterior Cerebral Artery, NFS
120402	5	Basilar Artery, Laceration
120404	5	Basilar Artery, Thrombosis, Intimal Tear, Dissection
120406	5	Basilar Artery, Traumatic Aneurysm
120499	5	Basilar Artery, NFS
120602	4	Carotid-Cavernous Fistula
120603	4	Sinus - Carotid-cavernous fistula - bilateral
120802	4	Cavernous Sinus, Laceration
120804	5	Cavernous Sinus, Open Laceration or Segmental Loss
120806	3	Cavernous Sinus, Thrombosis, Intimal Tear, Dissection
120899	3	Cavernous Sinus, NFS
121002	5	Internal Carotid Artery, Laceration
121003	6	Artery - Internal carotid artery - laceration - bilateral
121004	4	Internal Carotid Artery, Thrombosis, Intimal Tear, Dissection
121005	5	Artery - Internal carotid artery - thrombosis; occlusion - bilateral
121006	3	Internal Carotid Artery, Traumatic Aneurysm
121099	3	Internal Carotid Artery, NFS
121202	4	Intracranial Vessel, Laceration
121204	3	Intracranial Vessel, Thrombosis, Intimal Tear, Dissection
121206	3	Intracranial Vessel, Traumatic Aneursym
121299	3	Intracranial Vessel, NFS
121402	5	Middle Cerebral Artery, Laceration
121404	4	Middle Cerebral Artery, Thrombosis, Intimal Tear, Dissection
121405	5	Artery - Middle cerebral artery - thrombosis; occlusion - bilateral
121406	3	Middle Cerebral Artery, Traumatic Aneursym
121499	3	Middle Cerebral Artery, NFS
121602	4	Other Artery, Laceration
121604	3	Other Artery, Thrombosis, Intimal Tear, Dissection
121606	3	Other Artery, Traumatic Aneurysm
121699	3	Other Artery, NFS
121802	5	Posterior Cerebral Artery, Laceration
121804	3	Posterior Cerebral Artery, Thrombosis, Intimal Tear, Dissection
121805	4	Artery - Posterior cerebral artery - thrombosis; occlusion - bilateral
121806	3	Posterior Cerebral Artery, Traumatic Aneurysm
121899	3	Posterior Cerebral Artery, NFS
122002	4	Sigmoid Sinus, Closed Laceration
122003	5	Sinus - Sigmoid sinus - laceration - bilateral
122004	5	Sigmoid Sinus, Open Laceration or Segemntal Loss
122005	6	Sinus - Sigmoid sinus - laceration - open laceration (bleeding out externally) or segmental loss - bilateral
122006	4	Sigmoid Sinus, Thrombosis, Intimal Tear, Dissection
122007	5	Sinus - Sigmoid sinus - thrombosis; occlusion - bilateral
122099	4	Sigmoid Sinus, NFS
122202	4	Sinus or Major Vein, Laceration
122204	3	Sinus or Major Vein, Thrombosis, Intimal Tear, Dissection
122299	3	Sinus or Major Vein, NFS
122399	3	Vein NFS
122402	4	Superior Longitudinal Sinus, Laceration
122404	5	Superior Longitudinal Sinus, Open Laceration or Segmental Loss
122406	4	Superior Longitudinal Sinus, Thrombosis, Intimal Tear, Dissection
122407	4	Sinus - Superior longitudinal (saggital) sinus - thrombosis; occlusion - anterior half of sinus
122408	5	Sinus - Superior longitudinal (saggital) sinus - thrombosis; occlusion - posterior half of sinus
122499	4	Superior Longitudinal Sinus, NFS
122502	4	Vein - Vein, major [includes Galen, Labbe, Trolard, Rosenthal or internal cerebral] - laceration
122504	3	Vein - Vein, major [includes Galen, Labbe, Trolard, Rosenthal or internal cerebral] - thrombosis; occlusion
122599	3	Vein - Vein, major NFS [includes Galen, Labbe, Trolard, Rosenthal or internal cerebral]
122602	4	Tranverse Sinus, Laceration
122603	5	Sinus - Transverse sinus - laceration - bilateral
122604	5	Tranverse Sinus, Open Laceration or Segemntal Loss
122605	6	Sinus - Transverse sinus - laceration - open laceration (bleeding out externally) or segmental loss bilateral
122606	4	Tranverse Sinus, Thrombosis, Intimal Tear, Dissection
122607	6	Sinus - Transverse sinus - laceration - open laceration (bleeding out externally) or segmental loss torcular
122608	5	Sinus - Transverse sinus - thrombosis; occlusion - bilateral
122699	4	Tranverse Sinus, NFS
122702	4	Vein - Vein, non-major - laceration
122704	3	Vein - Vein, non-major - thrombosis; occlusiona
122799	3	Vein - Vein, non-major NFS [any named vein that is not major]
122802	5	Vertebral Artery, Laceration
122803	6	Artery - Vertebral artery - laceration - bilateral
122804	3	Vertebral Artery, Thrombosis
122805	4	Artery - Vertebral artery - thrombosis; occlusion - bilateral
122806	3	Vertebral Artery, Traumatic Aneursym
122899	3	Vertebral Artery, NFS
123002	4	Sinus - Straight sinus - laceration
123003	5	Sinus - Straight sinus - laceration - open laceration (bleeding out externally) or segmental loss
123004	5	Sinus - Straight sinus - thrombosis; occlusion
123099	4	Sinus - Straight sinus NFS

## Sheet: BrainStemInjury
140204	5	Brain Stem, Contusion
140206	5	Brain Stem, Diffuse Axonal Injury (white matter shearing)
140208	5	Brain Stem, Infarction
140210	5	Brain Stem, Hemmorrhage
140212	6	Brain Stem, Laceration
140214	6	Brain Stem, Massive Destruction
140216	6	Brain Stem, Penetrating Injury
140218	6	Brain Stem, Transection
140299	5	Brain Stem, NFS

## Sheet: Epidural
140414	3	Cerebellum - hematoma (hemorrhage) - epidural or extradural NFS [include perilesional edema for size]
140416	2	Cerebellum - hematoma (hemorrhage) - epidural or extradural [include perilesional edema for size] - tiny; <0.6cm thick
140418	4	Cerebellum - hematoma (hemorrhage) - epidural or extradural [include perilesional edema for size] - small; moderate; <=30cc or <=15cc if <=age 10; 0.6-1cm thick
140422	5	Cerebellum - hematoma (hemorrhage) - epidural or extradural [include perilesional edema for size] - large; massive; extensive; >30cc or >15cc if <= age 10; >1cm thick
140630	3	Cerebrum - hematoma (hemorrhage) - epidural or extradural NFS [include perilesional edema for size]
140631	2	Cerebrum - hematoma (hemorrhage) - epidural or extradural [include perilesional edema for size] - tiny; <0.6cm thick
140632	4	Cerebrum - hematoma (hemorrhage) - epidural or extradural [include perilesional edema for size] - small; moderate; <=50cc or <=25cc if <=age 10; 0.6-1cm thick
140634	5	Cerebrum - hematoma (hemorrhage) - epidural or extradural [include perilesional edema for size] - small; moderate; <=50cc or <=25cc if <=age 10; 0.6-1cm thick - bilateral
140636	5	Cerebrum - hematoma (hemorrhage) - epidural or extradural [include perilesional edema for size] - large; massive; extensive; >50cc or >25cc if <=age 10; >1cm thick
140637	5	Cerebrum [includes basal ganglia, thalamus, putamen, globus pallidus], hematoma (hemorrhage), epidural or extradural [include perilesional edema for size], large; massive; extensive; >50cc (>25cc if age <=10); >1cm thick, bilateral

## Sheet: SAH
140466	3	Cerebellum, Subarachnoid Hemmorrhage
140684	3	Cerebrum, Subarachnoid Hemorrhage
140693	2	Cerebrum - subarachnoid hemorrhage NFS
140694	2	Cerebrum - subarachnoid hemorrhage - not associated with coma >6 hours
140695	3	Cerebrum - subarachnoid hemorrhage - associated with coma >6 hours

## Sheet: SDH
140438	4	Cerebellum, Hematoma, Subdural, NFS
140440	2	Cerebellum - hematoma (hemorrhage) - subdural - tiny; <0.6cm thick
140442	4	Cerebellum, Hematoma, Subdural, Small
140446	5	Cerebellum, Hematoma, Subdural, Large
140650	4	Cerebrum, Hematoma, Subdural, NFS
140651	3	Cerebrum - hematoma (hemorrhage) - subdural - tiny; <0.6cm thick [includes tentorial (subdural) blood one or both sides]
140652	4	Cerebrum, Hematoma, Subdural, Small, Unilateral
140654	5	Cerebrum, Hematoma, Subdural, Small, Bilateral
140655	5	Cerebrum - hematoma (hemorrhage) - subdural - large; massive; extensive; >50cc or >25cc if <=age 10; >1cm thick - bilateral [at least one side >1cm thick]
140656	5	Cerebrum, Hematoma, Subdural, Large

## Sheet: IPH
140426	3	Cerebellum, hematoma (hemorrhage), intracerebellar including petechial and subcortical NFS [include perilesional edema for size]
140428	2	Cerebellum, hematoma (hemorrhage), intracerebellar including petechial and subcortical [include perilesional edema for size], tiny; <0.6cm diameter [includes radiographic "shearing" lesions]
140430	4	Cerebellum, hematoma (hemorrhage), intracerebellar including petechial and subcortical [include perilesional edema for size], small; <=15cc; 0.6-3cm diameter
140434	5	Cerebellum, hematoma (hemorrhage), intracerebellar including petechial and subcortical [include perilesional edema for size], large; >15cc; >3cm diameter
140626	5	Cerebrum - multiple, at least one on each side - extensive; massive; total volume >50cc or >30cc if <=age 10
140638	3	Cerebrum [includes basal ganglia, thalamus, putamen, globus pallidus], hematoma (hemorrhage), intracerebral NFS [include perilesional edema for size]
140639	2	Cerebrum [includes basal ganglia, thalamus, putamen, globus pallidus], hematoma (hemorrhage), intracerebral [include perilesional edema for size], tiny; single or multiple <1cm diameter
140640	4	Cerebrum [includes basal ganglia, thalamus, putamen, globus pallidus], hematoma (hemorrhage), intracerebral [include perilesional edema for size], small; <=30cc (<=15cc if age <=10); 1-4cm diameter (<=1cm if age <=10); subcortical hemorrhage; no LOC
140641	5	Cerebrum [includes basal ganglia, thalamus, putamen, globus pallidus], hematoma (hemorrhage), intracerebral [include perilesional edema for size], large; >30cc (>15cc if age <=10); >4cm (>1cm diameter if age <=10); bilateral, each >4cm
140642	2	Cerebrum [includes basal ganglia, thalamus, putamen, globus pallidus], hematoma (hemorrhage), intracerebral [include perilesional edema for size], tiny; single or multiple <1cm diameter, petechial hemorrhage(s) NFS [includes radiographic "shearing" lesions]; no LOC
140643	2	Cerebrum [includes basal ganglia, thalamus, putamen, globus pallidus], hematoma (hemorrhage), intracerebral [include perilesional edema for size], tiny; single or multiple <1cm diameter, petechial hemorrhage(s) [includes radiographic "shearing" lesions], associated with LOC < =6 hours
140644	4	Cerebrum, Hematoma, Intracerebral, Small, Subcortical Hemorrhage
140645	4	Cerebrum [includes basal ganglia, thalamus, putamen, globus pallidus], hematoma (hemorrhage), intracerebral [include perilesional edema for size], tiny; single or multiple <1cm diameter, petechial hemorrhage(s) [includes radiographic "shearing" lesions], associated with coma >6 hours
140646	5	Cerebrum [includes basal ganglia, thalamus, putamen, globus pallidus], hematoma (hemorrhage), intracerebral [include perilesional edema for size], small; <=30cc (<=15cc if age <=10); 1-4cm diameter (<=1cm if age <=10); subcortical hemorrhage; bilateral
140647	3	Cerebrum [includes basal ganglia, thalamus, putamen, globus pallidus], hematoma (hemorrhage), intracerebral [include perilesional edema for size], small; <=30cc (<=15cc if age <=10); 1-4cm diameter (<=1cm if age <=10); subcortical hemorrhage, associated with LOC <=6 hours
140648	5	Cerebrum [includes basal ganglia, thalamus, putamen, globus pallidus], hematoma (hemorrhage), intracerebral [include perilesional edema for size], large; >30cc (>15cc if age <=10); >4cm (>1cm diameter if age <=10)
140649	4	Cerebrum [includes basal ganglia, thalamus, putamen, globus pallidus], hematoma (hemorrhage), intracerebral [include perilesional edema for size], small; <=30cc (<=15cc if age <=10); 1-4cm diameter (<=1cm if age <=10); subcortical hemorrhage, associated with coma >6 hours

## Sheet: SkullFx
150000	2	Skull, Fracture, NSF
150200	3	Skull, Fracture, Base
150202	3	Skull, Fracture, Base, w/o CSF Leak
150204	3	Skull, Fracture, Base, w/CSF Leak
150205	3	Base (basilar) fracture, open but dura intact
150206	4	Skull, Fracture, Base, Complex
150400	2	Skull, Fracture, Vault, NFS
150402	2	Skull, Fracture, Vault, Closed
150404	3	Skull, Fracture, Vault, Comminuted
150406	4	Skull, Fracture, Vault, Complex - Torn, exposed, or loss brain tissue
150408	4	Skull, Fracture, Vault, Massively Depressed

## Sheet: DAI
140206	5	Brain Stem, Diffuse Axonal Injury (white matter shearing)
140406	5	Cerebellum, Diffuse Axonal Injury
140625	4	Cerebrum - diffuse axonal injury (DAI) [requires coma >6 hours or, if fatal within 6 hours, diagnosis is made by pathological examination] - DAI confined to white matter or basal ganglia
140627	5	Cerebrum - diffuse axonal injury (DAI) [requires coma >6 hours or, if fatal within 6 hours, diagnosis is made by pathological examination] - DAI involving corpus callosum
140628	5	Cerebrum, Diffuse Axonal Injury
161007	4	Diffuse Axonal Injury (prolonged traumatic coma LOC >6 hours not due to mass lesion) NFS
161008	4	Diffuse Axonal Injury (prolonged traumatic coma LOC >6 hours not due to mass lesion) - LOC 6-24 hours (mild DAI)
161011	5	Diffuse Axonal Injury (prolonged traumatic coma LOC >6 hours not due to mass lesion) - LOC >24 hours NFS
161012	5	Diffuse Axonal Injury (prolonged traumatic coma LOC >6 hours not due to mass lesion) - LOC >24 hours - without brainstem signs (moderate DAI)
161013	5	Diffuse Axonal Injury (prolonged traumatic coma LOC >6 hours not due to mass lesion) - LOC >24 hours - with brainstem signs (severe DAI)

## Sheet: VascularNeck
320099	9	Vascular Injury in Neck NFS
320202	3	Carotid Artery, Internal, Intimal Tear, No Disruption
320204	4	Carotid Artery, Internal, Intimal Tear, No Disruption, w/Neuro
320206	3	Carotid Artery, Internal, Lac, NFS
320208	3	Carotid Artery, Internal, Lac, Minor
320209	3	Carotid artery [common, internal] - laceration; perforation; puncture - minor; superficial; incomplete circumferential involvement; blood loss <=20 percent by volume - bilateral
320210	4	Carotid Artery, Internal, Lac, Minor, w/Neuro Deficit
320211	4	Carotid artery [common, internal] - laceration; perforation; puncture - minor; superficial; incomplete circumferential involvement; blood loss <=20 percent by volume - neurological deficit (stroke) not head-injury related - bilateral
320212	4	Carotid Artery, Internal, Lac, Major
320213	4	Carotid artery [common, internal] - laceration; perforation; puncture - major; rupture; transection; segmental loss; blood loss >20 percent by volume - bilateral
320214	5	Carotid Artery, Internal, Lac, Major, w/Neuro Deficit
320215	5	Carotid artery [common, internal] - laceration; perforation; puncture - major; rupture; transection; segmental loss; blood loss >20 percent by volume - neurological deficit (stroke) not head-injury related - bilateral
320216	3	Carotid Artery, Internal, Lac, Major, w/Thrombosis
320217	3	Carotid artery [common, internal] - laceration; perforation; puncture - with thrombosis (occlusion) secondary to trauma - bilateral
320218	4	Carotid Artery, Internal, Lac, Major, w/Thrombosis & Neuro Deficit
320219	4	Carotid artery [common, internal] - laceration; perforation; puncture - with thrombosis (occlusion) secondary to trauma - neurological deficit (stroke) not head-injury related - bilateral
320220	3	Carotid Artery, Internal, Thrombosis (occulsion)
320221	3	Carotid artery [common, internal] - thrombosis (occlusion) secondary to trauma from any lesion but laceration - bilateral
320222	4	Carotid Artery, Internal, Thrombosis (occulusion) w/Neuro Deficit
320223	4	Carotid artery [common, internal] - thrombosis (occlusion) secondary to trauma from any lesion but laceration - neurological deficit (stroke) not head-injury related - bilateral
320299	3	Carotid Artery, Internal, NFS
320402	2	Carotid Artery, External, Intimal Tear, No Disruption
320404	2	Carotid Artery, External, Lac, NFS
320406	2	Carotid Artery, External, Lac, Minor
320408	3	Carotid Artery, External, Lac, Major
320410	2	Carotid Artery, External, Lac, w/Thrombosis
320412	2	Carotid Artery, External, Thrombosis
320499	2	Carotid Artery, External, NFS
320602	1	Jugular Vein, External, Laceration, NFS
320604	1	Jugular Vein, External, Laceration, Minor
320606	3	Jugular Vein, External, Laceration, Major
320699	1	Jugular Vein, External, NFS
320802	2	Jugular Vein, Internal, Laceration, NFS
320804	2	Jugular Vein, Internal, Laceration, Minor
320806	3	Jugular Vein, Internal, Laceration, Major
320899	1	Jugular Vein, Internal, NFS
321002	2	Vertebral Artery, Intimal Tear, No Disruption
321004	3	Vertebral Artery, Intimal Tear, No Disruption, w/Neuro Deficit
321006	2	Vertebral Artery, Laceration, NFS
321008	2	Vertebral Artery, Laceration, Minor
321010	3	Vertebral Artery, Laceration, Minor, w/Neuro Deficit
321012	3	Vertebral Artery, Laceration, Major
321014	4	Vertebral Artery, Laceration, Major, w/Neuro Deficit
321015	5	Vertebral artery - laceration; perforation; puncture - major; rupture; transection; blood loss >20 percent by volume - neurological deficit (stroke) not head-injury related - bilateral
321016	3	Vertebral Artery, Laceration, Major, W/Thrombosis
321017	5	Vertebral artery - laceration; perforation; puncture - with thrombosis (occlusion) secondary to trauma - bilateral
321018	3	Vertebral Artery, Thrombosis
321020	4	Vertebral Artery, Thrombosis and Neuro Deficit
321021	5	Vertebral artery - thrombosis (occlusion) secondary to trauma from any lesion but laceration - neurological deficit (stroke) not head-injury related - bilateral
321099	2	Vertebral Artery, NFS
220204	3	External Carotid Artery Laceration, Major

[truncated: 23 more sheets: ThoracicVascular, AeroDigestive, Cardiac, Lung, AbdMajorVessels, RibFx, Kidney, Stomach, Spleen, UroGenInjury, SCI, SpineFx, UEAmp, UEVascular, UELongBoneFx, LEVascularInjury, PelvicFx, LEAmpOtherThanToe, PancreasCodes, LELongBoneFx …]
