# Supplementary material for: MIASurviveMTP: Machine learning for immediate assessment and survival prediction after massive transfusion protocol
Source: PLoS One. 2025 Oct 24;20(10):e0335151. doi: 10.1371/journal.pone.0335151 (PMC12551842; doi:10.1371/journal.pone.0335151)
Supplement: S4 Appendix — (XLSX) [file pone.0335151.s004.xlsx]

## Sheet: Arrival Model
Variable Name	Description
SEX
AGEYEARS
ETHNICITY
AMERICANINDIAN	One-hot encoded variables for the race field in TQIP
ASIAN
BLACK
PACIFICISLANDER
RACEOTHER
WHITE
RACE_NA
RACE_UK
TRAUMATYPE	Blunt vs Penetrating vs Burn
MECHANISM	Specific Mechanism (i.e. GSW)
INTENT	Assault vs Accident Vs Self-Inflicted
WORKRELATED
PROTDEV_NONE	These are essentially one-hot encoded for the "protective device" field in TQIP, defined as "protective devices in use or worn by the patient at the time of injury"
PROTDEV_LAP_BELT
PROTDEV_PER_FLOAT
PROTDEV_PROTECT_GEAR
PROTDEV_EYE_PROTECT
PROTDEV_CHILD_RESTRAINT
PROTDEV_HELMET
PROTDEV_AIRBAG_PRESENT
PROTDEV_PROTECT_CLOTH
PROTDEV_SHOULDER_BELT
PROTDEV_OTHER
AIRBAG_NOTDEPLOYED	Same as above but for airbags
AIRBAG_DEPLOYED_FRNT
AIRBAG_DEPLOYED_SIDE
AIRBAG_DEPLOYED_OTHER
AIRBAG_DEPLOYED_NA
AIRBAG_DEPLOYED_UK
INTERFACILITYTRANSFER
PREHOSPITALCARDIACARREST
TM_GROUNDAMBULANCE	Same as above but for method of transport to the trauma center
TM_HELICOPTERAMBULANCE
TM_FIXEDWINGAMBULANCE
TM_PRIVPUBVEHWALKIN
TM_POLICE
TM_OTHER
SBP	ED Vitals
PULSERATE
TEMPERATURE
RESPIRATORYRATE
RESPIRATORYASSISTANCE
PULSEOXIMETRY
SUPPLEMENTALOXYGEN
HEIGHT
WEIGHT
GCSEYE
GCSVERBAL
GCSMOTOR
TOTALGCS
LOWESTSBP
GCSQ_SEDATEDPARALYZED	GCS Qualifiers (i.e. the T in 3T)
GCSQ_EYEOBSTRUCTION
GCSQ_INTUBATED
GCSQ_VALID
GCSQ_NA
GCSQ_UK
PMGCSQ_SEDATEDPARALYZED	GCS Qualifiers specific to a COMPONENT of the GCS score
PMGCSQ_EYEOBSTRUCTION
PMGCSQ_INTUBATED
PMGCSQ_VALID
PMGCSQ_NA
PMGCSQ_UK
VERIFICATIONLEVEL	ACS Verification level
HOSPITALTYPE	For profit, non for profit, or government
STATEDESIGNATION	State trauma level
EMSPULSERATE	Vitals and runsheet times by EMS
EMSRESPIRATORYRATE
EMSTOTALGCS
EMSDISPATCHDAYS
EMSSCENEHRS
EMSSCENEDAYS
EMSHRS
EMSDAYS
TCCGCSLE13	"Trauma center criteria", why the patient came as a trauma activation
TCC10RR29
TCCPEN
TCCCHEST
TCCLONGBONE
TCCCRUSHED
TCCAMPUTATION
TCCPELVIC
TCCSKULLFRACTURE
TCCPARALYSIS
TCC_NA
TCC_UK
VPOFALLADULT	Vehicular, Pedestrian, Other Risk Injury: Fall adults: > 20 ft. (one story is equal to 10 ft.)
VPOFALLCHILD	Vehicular, Pedestrian, Other Risk Injury: Fall children: > 10 ft. or 2-3 times the height of the child
VPOCRASHINTRUSION	Vehicular, Pedestrian, Other Risk Injury: Crash intrusion, including roof: > 12 in. occupant site; > 18 in. any site
VPOCRASHEJECT	Vehicular, Pedestrian, Other Risk Injury: Crash ejection (partial or complete) from automobile
VPOCRASHDEATH	Vehicular, Pedestrian, Other Risk Injury: Crash death in same passenger compartment
VPOCRASHTELEMETRY	Vehicular, Pedestrian, Other Risk Injury: Crash vehicle telemetry data (AACN) consistent with high risk injury
VPOAUTOPEDIMPACT	Vehicular, Pedestrian, Other Risk Injury: Auto v. pedestrian/bicyclist thrown, run over, or > 20 MPH impact
VPOMOTORCYCLECRASH	Vehicular, Pedestrian, Other Risk Injury: Motorcycle crash > 20 mph
VPO65SBP110	Vehicular, Pedestrian, Other Risk Injury: For adults > 65; SBP < 110
VPOANTICOAGULANT	Vehicular, Pedestrian, Other Risk Injury: Patients on anticoagulants and bleeding disorders
VPOPREGNANCY20WKS	Vehicular, Pedestrian, Other Risk Injury: Pregnancy > 20 weeks
VPOEMSJUDGE	Vehicular, Pedestrian, Other Risk Injury: EMS provider judgment
VPOBURNS	Vehicular, Pedestrian, Other Risk Injury: Burns
VPOTRAUMABURNS	Vehicular, Pedestrian, Other Risk Injury: Burns with Trauma
PatientsTotalFacility	Number of patients in dataset from that facility (after exclusion criteria)
PtsWBFacility	Number of patients in dataset from that facility given WB (after exclusion criteria)
WBRateFacility	Rate of WB administration at that facility (after exclusion criteria)
TotalDeathsFacility	Total number of deaths in dataset at that facility (after exclusion criteria)
MortalityRateFacility	Rate of mortality at that facility (after exclusion criteria)
NormalizedAvgProductFacility	Average number of units of blood given to transfused patients at that facility (after exclusion criteria)
BMI	Body Mass Index

## Sheet: 4-Hour Model
Variable Name	Description
All Tier 1 Variables PLUS:
PLASMAUNITS	Total number of plasma units given in first 4 hours
PLASMABINARY	Binary for if plasma was given in first 4 hours
PLATELETSBINARY	Binary for if platelets were given in first 4 hours
CRYOBINARY	Binary for if cryoprecipitate was given in first 4 hours
WHOLEBLOODBINARY	Binary for if whole blood was given in first 4 hours
UnitsWBandRBC	Total number of whole blood + pRBC units give in first 4 hours
IntracranialVascularInjury	Binary Variables for Presence of Specified Injury based on AIS Codes
BrainStemInjury
EDH
SAH
SDH
IPH
SkullFx
DAI
NeckVascularInjury
ThoracicVascularInjury
AeroDigestiveInjury
CardiacInjury
LungInjury
AbdominalVascular
RibFx
KidneyInjury
StomachInjury
SpleenInjury
UroGenInternalInjury
SCI
SpineFx
UEAmputation
UEVascularInjury
UELongBoneFx
LEVascularInjury
PelvicFx
LEAmputation
PancreasInjury
LELongBoneFx
LiverInjury
ColorectalInjury
SmallBowelInjury
NumberOfInjuries
CC_ADHD	Pre-existing condition: attention deficit hyperactivity disorder
CC_ADLC	Pre-existing condition: advance directive limiting care
CC_ALCOHOLISM	Pre-existing condition: alcoholism
CC_ANGINAPECTORIS	Pre-existing condition: angina pectoris within 30 days
CC_ANTICOAGULANT	Pre-existing condition: anticoagulant use
CC_BLEEDING	Pre-existing condition: bleeding disorder
CC_CHEMO	Pre-existing condition: currently receiving chemo for cancer
CC_CIRRHOSIS	Pre-existing condition: cirrhosis
CC_CONGENITAL	Pre-existing condition: congenital anomalies
CC_COPD	Pre-existing condition: chronic obstructive pulmonary disease
CC_CVA	Pre-existing condition: prior cerebrovascular accident
CC_DEMENTIA	Pre-existing condition: dementia
CC_DIABETES	Pre-existing condition: diabetes
CC_DISCANCER	Pre-existing condition:disseminated cancer
CC_FUNCTIONAL	Pre-existing condition: functionally dependent health status
CC_CHF	Pre-existing condition: congestive heart failure
CC_HYPERTENSION	Pre-existing condition: hypertension reqiuring medication
CC_MI	Pre-existing condition: prior myocardial infarction
CC_PAD	Pre-existing condition: peripheral vascular disease
CC_PREMATURITY	Pre-existing condition: history of prematurity
CC_MENTALPERSONALITY	Pre-existing condition: mental/personality disorder
CC_RENAL	Pre-existing condition: chronic kidney disease
CC_SMOKING	Pre-existing condition: active smoker
CC_STEROID	Pre-existing condition: steroid use
CC_SUBSTANCEABUSE	Pre-existing condition: substance abuse disorder
DRGSCR_AMPHETAMINE	ED drug screen results. None refers to no positive results on drug screen.
DRGSCR_BARBITURATE
DRGSCR_BENZODIAZEPINES
DRGSCR_COCAINE
DRGSCR_METHAMPHETAMINE
DRGSCR_ECSTASY
DRGSCR_METHADONE
DRGSCR_OPIOID
DRGSCR_OXYCODONE
DRGSCR_PHENCYCLIDINE
DRGSCR_TRICYCLICDEPRESS
DRGSCR_CANNABINOID
DRGSCR_OTHER
DRGSCR_NONE
ALCOHOLSCREEN	Whether or not ED alcohol screen was performed
ALCOHOLSCREENRESULT	If performed, ED alcohol screen numeric result
mFI	Modified 5-factor frailty index
PRIMARYMETHODPAYMENT	Primary patient insurance coverage type
AngioInFour	Binary variable for if patient received hemorrage-control angiography within 4 hours
HmgCtrlSurgInFour	Binary variable for if patient received hemorrage-control surgery within 4 hours
